# Supplementary material for: Management of Protected Areas and Its Effect on an Ecosystem Function: Removal of Prosopis flexuosa Seeds by Mammals in Argentinian Drylands
Source: PLoS One. 2016 Sep 21;11(9):e0162551. doi: 10.1371/journal.pone.0162551 (PMC5031424; doi:10.1371/journal.pone.0162551)
Supplement: S1 Table — (XLS) [file pone.0162551.s001.xls]

## Sheet: Sheet1
X	Y	management	tree	3_mean	3_variance	3_contrast	3_entropy	3_second_moment	3_range	5_mean	5_variance	5_contrast	5_entropy	5_second_moment	5_range	7_mean	7_variance	7_contrast	7_entropy	7_second_moment	7_range	9_mean	9_variance	9_contrast	9_entropy	9_second_moment	9_range	sites	seed_predators	seed_scatter-hoarders	seed_frugivores	seed_others	visit_predators	visit_scatter-hoarders	visit_frugivores	visit_others
613128	6664970	UFR	Ischi01	40.1111	1.87654	5.11111	2.04319	0.1358	0.03664	39.36	2.5504	6.56	2.86524	0.0624	0.05601	38.0204	8.10162	6.28571	3.36121	0.03873	0.14563	37.5679	8.56638	6.58025	3.6584	0.03033	0.14563	unfenced_reserve	0	225	75	0	0	1	1	0
609195	6664101	UFR	Ischi02	39.1111	4.32099	22	2.04319	0.1358	0.06032	37.96	6.6784	15.08	2.97614	0.056	0.08852	37.0816	7.83007	11.7143	3.6831	0.02707	0.10803	36.679	8.14388	10.8519	3.97724	0.02119	0.10988	unfenced_reserve	0	0	300	0	0	0	10	0
605733	6668665	UFR	Ischi03	35.5556	2.02469	1.66667	1.88916	0.16049	0.04999	34.48	5.3696	2.6	2.83071	0.0624	0.09998	33.6122	7.70679	2.81633	3.35053	0.03957	0.10351	32.963	8.87517	2.49383	3.67444	0.03003	0.10351	unfenced_reserve	0	0	240	0	0	0	9	0
605269	6669576	UFR	Ischi04	30.4444	1.58025	1.44444	1.73513	0.18519	0.04168	30.56	2.8064	1.04	2.33236	0.12	0.05654	31.0612	4.26156	0.89796	2.67765	0.09454	0.06689	31.4444	5.33333	0.96296	2.90225	0.07819	0.07508	unfenced_reserve	0	0	300	0	0	0	16	0
604560	6670005	UFR	Ischi05	35.7778	2.17284	1	1.88916	0.16049	0.04708	34.92	4.3136	2.72	2.77526	0.0656	0.07275	34.1837	6.10912	3.2449	3.28702	0.04207	0.09473	33.3333	6.44444	3.17284	3.54172	0.03399	0.10963	unfenced_reserve	0	0	240	0	0	0	13	0
611895	6662619	UFR	Ischi07	40.4445	0.46914	0.88889	1.67699	0.20988	0.01908	40.32	0.6176	1.12	1.87059	0.1648	0.02723	40.0816	1.66681	1.69388	2.26655	0.13203	0.06638	40.358	1.63725	1.90123	2.55337	0.11203	0.07335	unfenced_reserve	0	0	300	0	0	0	11	0
612450	6662442	UFR	Ischi08	41.7778	0.17284	1	1.31078	0.28395	0.00961	41.52	0.4096	0.96	1.65496	0.2256	0.02666	41.4898	0.33153	0.71429	1.76507	0.202	0.02666	41.4568	0.44566	0.88889	2.00697	0.16659	0.03346	unfenced_reserve	0	0	180	120	0	0	7	1
612691	6662153	UFR	Ischi09	42.5556	0.91358	0.88889	1.67699	0.20988	0.01997	41.76	2.1824	1.08	2.27968	0.1136	0.0547	41.4082	2.0783	1.46939	2.94354	0.06539	0.0547	41.1975	1.88691	1.59259	3.07197	0.05472	0.0547	unfenced_reserve	0	135	165	0	0	5	9	0
613135	6661990	UFR	Ischi10	37.6667	0.44444	2.55556	1.88916	0.16049	0.0194	37	2.4	2.88	2.99707	0.0528	0.05277	36.8571	2.57143	2.87755	3.09216	0.05206	0.06194	36.5802	2.93492	2.81481	3.31106	0.04496	0.06236	unfenced_reserve	0	0	285	0	0	0	8	0
613597	6661946	UFR	Ischi11	35.3333	2	5.44444	2.04319	0.1358	0.0451	35.28	1.7216	4.04	2.60891	0.0816	0.04681	35.1225	1.74011	3.77551	2.98968	0.05789	0.06074	35.1975	2.35604	3.28395	3.23926	0.04679	0.0654	unfenced_reserve	0	0	285	0	0	0	9	0
610327	6662084	UFR	Ischi12	41.8889	1.4321	3.11111	1.88916	0.16049	0.03067	41.64	1.4304	2.88	2.67795	0.0752	0.03633	41.7143	1.59184	2.71429	2.84165	0.06539	0.03927	41.7654	1.85856	2.20988	3.12807	0.04801	0.05572	unfenced_reserve	0	0	285	0	0	0	14	0
611099	6662287	UFR	Ischi14	43.1111	0.76543	1.88889	1.46482	0.25926	0.02749	43.32	0.6176	1.36	2.0788	0.1488	0.03377	43	1.42857	2.08163	2.33164	0.1187	0.06879	42.9877	1.34553	2.50617	2.64351	0.09892	0.07804	unfenced_reserve	0	0	300	0	0	0	12	0
611616	6662311	UFR	Ischi15	39.8889	2.32099	3.11111	2.04319	0.1358	0.05168	40.28	1.9616	1.84	2.58798	0.0848	0.05168	40.4694	1.67763	2.08163	2.83238	0.07039	0.05168	40.5309	1.45892	1.80247	2.83167	0.07667	0.05168	unfenced_reserve	0	0	300	0	0	0	8	0
612055	6661622	UFR	Ischi17	41.2222	1.95062	3.22222	1.67699	0.20988	0.03853	41.04	3.1584	2.68	2.69888	0.0784	0.06109	40.7143	4.40816	2.93878	3.19146	0.04706	0.09247	40.6543	4.64594	2.37037	3.38264	0.041	0.09552	unfenced_reserve	0	0	300	0	0	0	15	0
612257	6661031	UFR	Ischi18	38.2222	1.06173	3.55556	2.04319	0.1358	0.0329	36.88	2.9056	3.8	2.86524	0.0624	0.06419	36.3674	3.37526	3.53061	3.23595	0.04706	0.06926	36.2963	3.369	4.01235	3.48604	0.03826	0.07585	unfenced_reserve	0	135	165	0	0	4	5	0
612262	6660650	UFR	Ischi19	39.6667	3.11111	8.22222	2.19722	0.11111	0.05027	38.8	4.24	7.36	2.92069	0.0592	0.07983	38.4898	7.7601	6.85714	3.45677	0.0354	0.09978	38.1605	8.65325	7.96296	3.86497	0.02423	0.10315	unfenced_reserve	0	0	0	240	0	0	0	6
614175	6660732	UFR	Ischi21	37	3.33333	1.66667	2.04319	0.1358	0.05019	36	3.92	2.84	2.83071	0.0688	0.06836	35.6326	4.10995	3.91837	3.27634	0.0429	0.0793	35.7037	3.59122	4.91358	3.6091	0.03155	0.07965	unfenced_reserve	0	0	45	240	0	0	3	2
614664	6660876	UFR	Ischi22	36.8889	3.87654	10	2.04319	0.1358	0.07066	37.56	9.0464	9.04	2.88617	0.0592	0.09524	37.5918	8.97626	6.26531	3.4178	0.03707	0.09706	37.3086	7.99116	6.65432	3.75441	0.02606	0.09706	unfenced_reserve	0	0	285	0	0	0	8	0
615391	6660951	UFR	Ischi23	34.3333	1.33333	8.33333	1.83102	0.18519	0.03719	35.2	3.2	9.48	2.78885	0.0688	0.0861	35.7959	4.48896	9.08163	3.3185	0.0454	0.09452	35.8148	4.15089	7.22222	3.58887	0.03277	0.09624	unfenced_reserve	0	0	285	0	0	0	9	0
616434	6660652	UFR	Ischi24	34.5556	3.35802	2.66667	1.88916	0.16049	0.05572	34.4	2.64	4.2	2.77526	0.0656	0.06104	34.5714	2.61224	4.4898	3.0411	0.05373	0.06104	34.7901	2.85719	5.55556	3.39103	0.03795	0.07177	unfenced_reserve	0	0	30	0	0	0	1	0
617219	6659925	UFR	Ischi25	37.1111	3.20988	4.55556	2.04319	0.1358	0.05321	35.88	4.8256	5.2	2.99707	0.0528	0.06913	35.6531	3.90004	4.57143	3.45677	0.0354	0.07378	36.0494	3.8988	3.38272	3.58241	0.03246	0.08081	unfenced_reserve	0	0	300	0	0	0	11	0
617847	6659407	UFR	Ischi27	37.6667	1.55556	0.88889	1.88916	0.16049	0.04075	37.2	4.8	1.64	2.73063	0.0816	0.08606	36.5714	6.4898	1.69388	3.20333	0.05206	0.09419	36.0247	9.90063	1.64198	3.54677	0.03704	0.13759	unfenced_reserve	0	0	0	240	0	0	0	8
618746	6659229	UFR	Ischi28	35.5556	0.69136	3.66667	1.88916	0.16049	0.02595	35.44	2.2464	4.44	2.60157	0.0816	0.04928	35.551	3.18617	3.67347	3.08842	0.0504	0.05774	35.7901	4.19052	3.30864	3.38264	0.03856	0.06789	unfenced_reserve	0	0	300	0	0	0	9	0
619233	6659096	UFR	Ischi29	36.2222	0.83951	5.55556	1.67699	0.20988	0.02364	35.2	3.12	5.08	2.69888	0.0784	0.0651	35.6122	5.09454	7.83673	3.28327	0.04373	0.10213	35.7778	4.74074	6.28395	3.68402	0.02881	0.10213	unfenced_reserve	0	0	15	0	0	0	1	0
619913	6659053	UFR	Ischi30	35.2222	7.50617	15.2222	1.83102	0.18519	0.07558	35.32	6.1376	12.84	2.86524	0.0624	0.07621	35.1837	6.27239	10.9592	3.2605	0.04456	0.08946	35.2469	6.28471	9.28395	3.56358	0.03338	0.09484	unfenced_reserve	0	0	0	0	0	0	0	0
620463	6659545	UFR	Ischi31	38.3333	1.11111	1.77778	1.88916	0.16049	0.03242	38.56	1.3664	1.96	2.7334	0.072	0.04038	38.9184	1.66681	2.7551	2.95564	0.06206	0.04768	38.9877	1.93812	2.61728	3.11391	0.05472	0.05553	unfenced_reserve	15	0	285	0	1	0	12	0
620543	6659816	UFR	Ischi32	38.4445	0.24691	0.66667	1.52296	0.23457	0.01418	38.56	0.6464	1.24	2.05787	0.152	0.04107	39.0408	1.30446	1.85714	2.49982	0.10454	0.052	39.2099	1.59793	1.71605	2.80483	0.08093	0.06644	unfenced_reserve	0	0	270	0	0	0	14	0
620552	6658457	UFR	Ischi33	38.3333	0.66667	1.33333	1.58109	0.25926	0.02501	37.44	2.8064	2.24	2.66436	0.0784	0.06293	37.0408	2.73303	2.42857	3.15249	0.04706	0.06293	37.0617	2.65051	2.93827	3.43172	0.03643	0.06293	unfenced_reserve	0	0	0	300	0	0	0	4
620552	6658457	UFR	Ischi34	28.8889	0.32099	1.77778	1.88916	0.16049	0.0176	28.88	1.7056	1.72	2.58798	0.0848	0.04807	29.3469	3.73678	5.26531	3.23737	0.04623	0.07902	29.9259	7.03155	6.39506	3.63709	0.03399	0.10672	unfenced_reserve	0	0	300	0	0	0	12	0
622264	6657780	UFR	Ischi35	39.3333	3.77778	2.77778	2.19722	0.11111	0.05688	38.76	2.9024	2.24	2.99707	0.0528	0.05688	38.102	2.94877	2.20408	3.25357	0.04373	0.06772	37.6667	3.08642	2.4321	3.3788	0.04252	0.0713	unfenced_reserve	0	0	165	0	0	0	6	0
622595	6657468	UFR	Ischi36	28.2222	1.28395	1.44444	1.42706	0.28395	0.03341	29.36	10.0704	7.88	2.03417	0.2032	0.12203	30.4694	17.6368	6.06122	2.74609	0.10037	0.13313	31.4444	22.2469	7.27161	3.3899	0.05411	0.1409	unfenced_reserve	0	0	0	0	0	0	0	0
623433	6657495	UFR	Ischi37	37.1111	0.98765	2	2.04319	0.1358	0.02961	36.32	2.3776	2.08	2.58798	0.0848	0.06578	35.8571	4.2449	3.26531	3.0249	0.05789	0.08574	35.679	5.05746	3.39506	3.27873	0.04649	0.0919	unfenced_reserve	0	0	165	0	0	0	6	0
623727	6657170	UFR	Ischi38	35	1.33333	4.55556	2.19722	0.11111	0.03839	34.8	6.8	7.92	3.05252	0.0496	0.09367	34.8367	12.5448	5.85714	3.56993	0.0304	0.13648	34.7901	15.5238	5.18519	3.8529	0.02515	0.13836	unfenced_reserve	0	0	285	0	0	0	11	0
624040	6656708	UFR	Ischi39	40	3.11111	7	2.19722	0.11111	0.05675	39.28	7.4816	5.04	3.10797	0.0464	0.11151	38.449	8.73719	5.40816	3.55925	0.0329	0.11548	38.0864	10.0049	5.07407	3.85517	0.02576	0.14178	unfenced_reserve	180	120	0	0	5	2	0	0
599022	6234640	FR	niacu1	30.3333	0.44444	0.66667	1.88916	0.16049	0.01844	30.28	0.9216	0.92	2.42162	0.1008	0.04247	30.1429	1.02041	1	2.53646	0.09204	0.04727	29.8148	1.06447	1.03704	2.55	0.10014	0.05838	fenced_reserve	285	0	0	0	2	0	0	0
598307	6235892	FR	niacu2	30.7778	0.17284	0.55556	0.99503	0.40741	0.00617	30.52	0.2496	0.4	1.35677	0.264	0.01125	30.4898	0.2499	0.46939	1.45079	0.24365	0.01604	30.3827	0.26094	0.46914	1.52874	0.24615	0.02156	fenced_reserve	90	0	135	0	2	0	1	0
599366	6236954	FR	niacu3	32.4445	1.35802	2.88889	2.19722	0.11111	0.03303	31.4	3.12	2.6	2.92069	0.0592	0.0734	31.0612	3.56768	2.42857	3.20333	0.05206	0.07737	30.8025	3.51654	1.87654	3.23198	0.05289	0.084	fenced_reserve	0	0	0	0	0	0	0	0
598672	6235088	FR	niacu4	30	0.44444	1.55556	1.73513	0.18519	0.01156	29.68	0.4576	1.04	1.95708	0.1744	0.0248	29.4694	0.90212	0.91837	2.44415	0.10787	0.03921	29.3827	0.95229	0.74074	2.43443	0.10715	0.04231	fenced_reserve	0	45	0	0	0	2	0	0
598529	6236198	FR	niacu5	30.8889	0.09877	0.33333	0.84869	0.50617	0.012	30.56	0.3264	0.44	1.38014	0.2928	0.02073	30.4082	0.28238	0.53061	1.59047	0.23698	0.02073	30.1975	0.38073	0.50617	1.75046	0.23365	0.02949	fenced_reserve	30	0	0	0	1	0	0	0
599753	6237011	FR	niacu6	31	0.88889	1.22222	1.73513	0.18519	0.02279	31.36	2.7104	1.52	2.65702	0.0784	0.06738	31.5102	3.39275	1.44898	3.0991	0.04956	0.06985	31.5432	4.22344	1.97531	3.34551	0.03978	0.07838	fenced_reserve	0	0	0	0	0	0	0	0
599568	6238117	FR	niacu7	30.4444	0.24691	0.33333	1.27303	0.30864	0.0087	30.48	0.3296	0.44	1.38014	0.2928	0.02063	30.449	0.28821	0.5102	1.48665	0.25281	0.02244	30.4074	0.26612	0.39506	1.39577	0.28669	0.02244	fenced_reserve	120	0	0	120	1	0	0	1
599420	6238859	FR	niacu8	26.8889	0.76543	0.77778	1.46482	0.25926	0.02435	26.92	0.3936	0.96	1.83491	0.1872	0.02435	27.0408	0.48813	1.16327	2.24095	0.13286	0.02701	27.3457	1.11507	1.08642	2.5797	0.10532	0.04348	fenced_reserve	150	15	0	0	7	1	0	0
599203	6239865	FR	niacu9	30.4444	0.24691	0.44444	1.21489	0.33333	0.01222	30.2	0.32	0.36	1.56742	0.2608	0.01736	30.2041	0.3257	0.42857	1.59143	0.26031	0.02201	30.1852	0.32373	0.46914	1.63836	0.27389	0.02426	fenced_reserve	195	0	0	0	3	0	0	0
599687	6237570	FR	niacu10	29.3333	0.22222	0.44444	1.31078	0.28395	0.01027	29.24	0.4224	0.52	1.75968	0.1904	0.02898	29.4286	0.61224	0.69388	2.13061	0.14952	0.03586	29.5185	0.91632	0.59259	2.29365	0.1291	0.04419	fenced_reserve	0	240	0	0	0	2	0	0
599542	6238304	FR	niacu11	30.2222	0.17284	0.22222	0.52971	0.65432	0.01473	30.36	0.3104	0.36	1.42056	0.3248	0.02469	30.1633	0.50396	0.53061	1.85649	0.24615	0.04274	29.9753	0.78951	0.55556	2.12309	0.18549	0.04684	fenced_reserve	0	0	0	0	0	0	0	0
599313	6239350	FR	niacu12	27.8889	0.54321	1.44444	2.04319	0.1358	0.01816	27.72	1.3216	1.08	2.55345	0.0912	0.03955	27.7143	2.69388	1.10204	2.90106	0.06372	0.06519	27.7654	3.78448	1.02469	3.09765	0.05533	0.07133	fenced_reserve	15	0	0	0	1	0	0	0
599873	6236701	FR	niacu13	31.8889	3.20988	5.77778	2.19722	0.11111	0.05833	32.32	3.0976	5.08	2.86524	0.0624	0.06472	32.5714	3.71429	5.40816	3.37883	0.03873	0.07447	32.3704	3.22085	4.49383	3.37518	0.041	0.07447	fenced_reserve	45	45	0	0	3	1	0	0
600057	6235879	FR	niacu14	33.1111	1.65432	3	1.67699	0.20988	0.04151	32.44	2.4064	1.96	2.71981	0.0752	0.05422	32.1225	2.67888	1.77551	3.08007	0.05206	0.0684	32.0123	2.95046	2.51852	3.29237	0.04435	0.0684	fenced_reserve	75	0	0	0	4	0	0	0
600296	6234815	FR	niacu15	28.1111	0.32099	1.22222	1.88916	0.16049	0.01188	28.4	0.8	1.04	2.34524	0.12	0.03491	28.551	1.10454	1.18367	2.46318	0.09538	0.05112	28.8395	2.30757	1.5679	2.80817	0.07301	0.07841	fenced_reserve	0	0	0	0	0	0	0	0
599934	6236394	FR	niacu16	32.7778	1.06173	2.33333	1.88916	0.16049	0.04226	31.76	1.6224	1.24	2.33236	0.12	0.06001	31.6735	1.36277	1.32653	2.78273	0.07289	0.06508	31.6296	1.46776	1.2963	2.84528	0.06935	0.06508	fenced_reserve	30	0	0	0	2	0	0	0
600157	6235364	FR	niacu17	30.8889	0.32099	0.66667	1.42706	0.28395	0.01656	30.32	0.6176	1.36	2.18971	0.1232	0.02703	30.3878	0.89046	1.26531	2.30101	0.1237	0.04077	30.5185	0.84225	0.98765	2.37597	0.11843	0.04326	fenced_reserve	0	300	0	0	0	5	0	0
600361	6234515	FR	niacu18	30.4444	0.24691	0.66667	1.31078	0.28395	0.00959	30.6	0.32	0.56	1.47734	0.2416	0.02242	30.5102	0.53561	0.59184	1.90933	0.17118	0.03699	30.2593	0.75995	0.54321	2.19755	0.1419	0.03902	fenced_reserve	0	300	0	0	0	4	0	0
601892	6233041	FR	niacu19	31.3333	0.44444	1.66667	2.04319	0.1358	0.02225	31.76	0.8224	1.28	2.37976	0.12	0.03537	31.7143	0.65306	1.26531	2.3012	0.14036	0.0358	31.7284	0.76574	1.25926	2.44742	0.1169	0.03723	fenced_reserve	60	90	0	0	2	4	0	0
601910	6233896	FR	niacu20	30.7778	1.28395	4	2.04319	0.1358	0.03312	31	1.36	1.8	2.33513	0.1104	0.0425	31.0408	1.10037	1.30612	2.50159	0.09954	0.0425	31.037	0.87517	0.96296	2.3871	0.12117	0.0425	fenced_reserve	300	0	0	0	9	0	0	0
601969	6234912	FR	niacu21	31.2222	0.17284	0.88889	1.42706	0.28395	0.01331	31.04	0.5184	0.88	1.99965	0.2032	0.0281	30.9184	0.8913	0.87755	2.34741	0.12953	0.04804	30.8642	1.17909	1.19753	2.62772	0.09221	0.04864	fenced_reserve	0	300	0	0	0	4	0	0
601908	6233405	FR	niacu22	31.7778	0.17284	0.22222	0.52971	0.65432	0.01858	31.92	0.0736	0.24	0.79382	0.6	0.0191	31.898	0.21408	0.46939	1.1493	0.45773	0.02713	31.8395	0.30758	0.5679	1.44724	0.36443	0.02823	fenced_reserve	255	0	0	45	6	0	0	1
601946	6234223	FR	niacu23	31	0.88889	1.88889	1.67699	0.20988	0.02585	31	0.88	1.52	2.01942	0.1648	0.03496	30.8775	1.08705	1.2449	2.17027	0.13619	0.03579	30.8272	0.88371	0.98765	2.28443	0.12391	0.03669	fenced_reserve	285	15	0	0	9	1	0	0
601960	6235210	FR	niacu24	30.7778	1.28395	2.44444	1.73513	0.18519	0.0338	31.28	1.9616	1.12	2.32154	0.1136	0.04592	31.4694	2.3307	1.85714	2.91174	0.06622	0.06526	31.3704	2.60357	2.07407	3.18374	0.05136	0.06555	fenced_reserve	285	0	0	0	13	0	0	0
600332	6231933	FR	niacu25	31.3333	0.44444	0.66667	1.52296	0.23457	0.015	31.24	0.3424	0.68	1.6732	0.2256	0.01521	31.2245	0.37818	0.61224	1.69218	0.24531	0.02722	31.1358	0.36427	0.64198	1.67039	0.26292	0.02933	fenced_reserve	0	195	0	0	0	4	0	0
599577	6231363	FR	niacu26	31.1111	0.32099	0.88889	1.42706	0.28395	0.01461	30.96	0.1984	0.6	1.48519	0.3056	0.01605	30.9184	0.27905	0.5102	1.55492	0.29696	0.01829	30.9012	0.28654	0.50617	1.53994	0.29431	0.01829	fenced_reserve	300	0	0	0	13	0	0	0
598729	6230740	FR	niacu27	30.7778	1.50617	4.22222	1.88916	0.16049	0.04307	30.44	1.6864	2.84	2.49066	0.0944	0.04783	30.3673	1.29363	2.12245	2.75066	0.07539	0.04783	30.2593	1.30316	1.76543	2.76825	0.07819	0.05744	fenced_reserve	0	0	0	0	0	0	0	0
600156	6231787	FR	niacu28	31.2222	0.17284	0.33333	1.14906	0.38272	0.00871	31.32	0.2176	0.48	1.4141	0.2736	0.01712	31.3265	0.26072	0.4898	1.45409	0.26697	0.01924	31.2099	0.28929	0.51852	1.49355	0.28182	0.02194	fenced_reserve	60	105	135	0	3	2	1	0
599281	6231170	FR	niacu29	30.3333	0.66667	0.66667	1.67699	0.20988	0.0251	30.28	0.8416	0.52	2.06064	0.1424	0.03023	30.1837	1.00708	0.7551	2.3532	0.11953	0.03485	30.0247	1.20927	0.87654	2.60458	0.09556	0.04421	fenced_reserve	300	0	0	0	7	0	0	0
598465	6230530	FR	niacu30	30.8889	0.09877	0.33333	0.84869	0.50617	0.01801	30.92	0.2336	0.32	1.31679	0.392	0.0196	30.8775	0.27072	0.44898	1.50163	0.31029	0.02188	30.8395	0.35696	0.55556	1.65174	0.26566	0.02709	fenced_reserve	0	0	0	0	0	0	0	0
597680	6229943	FR	niacu31	31.4444	0.24691	0.88889	1.67699	0.20988	0.01096	31.24	0.7424	0.96	2.03301	0.1616	0.03237	31.1837	0.803	0.95918	2.32831	0.13453	0.03693	31.0741	0.90809	0.77778	2.31887	0.14464	0.04208	fenced_reserve	0	285	0	15	0	13	0	1
596961	6229425	FR	niacu32	29.8889	1.20988	2.33333	2.04319	0.1358	0.0361	29.44	1.6864	2.8	2.67795	0.0752	0.04653	29.3469	1.90004	2.77551	2.89038	0.06622	0.0652	29.642	2.057	2.97531	2.99229	0.06722	0.0652	fenced_reserve	0	165	0	0	0	1	0	0
596679	6230700	FR	niacu33	31.5556	0.46914	0.66667	1.46482	0.25926	0.02341	31	0.88	1.56	2.04428	0.1744	0.04546	31	0.93878	1.83673	2.1912	0.19367	0.04998	31.0617	1.16903	1.7284	2.33674	0.16811	0.06084	fenced_reserve	240	0	0	0	11	0	0	0
597442	6229774	FR	niacu34	31.8889	0.32099	1.11111	1.67699	0.20988	0.01261	31.76	0.4224	0.92	1.93615	0.1904	0.02839	31.551	0.49229	0.7551	1.98449	0.16368	0.02839	31.4815	0.39781	0.62963	1.88151	0.18884	0.02839	fenced_reserve	165	0	0	0	8	0	0	0
596874	6229789	FR	niacu35	31.3333	0.22222	0.44444	1.27303	0.30864	0.00656	30.6	1.76	1.68	1.74886	0.2736	0.05023	30.6122	2.03332	2.02041	2.1051	0.24698	0.06514	30.7407	1.64883	2.03704	2.35385	0.21292	0.06514	fenced_reserve	0	0	0	0	0	0	0	0
596612	6231087	FR	niacu36	32.3333	0.44444	0.55556	1.21489	0.33333	0.02044	31.48	2.1696	2.44	2.27968	0.1328	0.06531	31.1837	1.70096	3.06122	2.69526	0.09454	0.06531	31.2099	1.72138	2.83951	2.89096	0.08611	0.06531	fenced_reserve	270	0	0	0	10	0	0	0
600900	6231872	FR	niacu37	31.4444	0.24691	0.66667	1.31078	0.28395	0.00809	31.68	0.2976	0.52	1.37565	0.2864	0.01466	31.7959	0.24406	0.5102	1.44033	0.29196	0.01466	31.8025	0.25728	0.45679	1.42071	0.31352	0.01594	fenced_reserve	0	300	0	0	0	7	0	0
601251	6230297	FR	niacu38	31.6667	0.22222	0.88889	1.27303	0.30864	0.0092	31.52	0.9696	1.4	2.03346	0.168	0.03727	31.3469	1.20616	1.10204	2.31141	0.14286	0.0464	31.1975	1.12148	0.92593	2.39926	0.12818	0.0464	fenced_reserve	0	75	135	0	0	2	3	0
600996	6231468	FR	niacu39	30.5556	2.02469	2	1.67699	0.20988	0.03619	30.56	1.7664	1.12	2.22423	0.136	0.03934	30.5714	1.67347	1.02041	2.52731	0.1137	0.04682	30.5802	1.77442	0.97531	2.65256	0.09678	0.04682	fenced_reserve	0	0	225	0	0	0	3	0
601284	6230177	FR	niacu40	32	0.22222	0.33333	1.00272	0.48148	0.01245	32.08	0.1536	0.16	0.76684	0.6512	0.01307	32	0.16327	0.20408	1.03963	0.55269	0.01412	31.8889	0.2963	0.48148	1.48726	0.37723	0.02447	fenced_reserve	300	0	0	0	4	0	0	0
